# Supplementary material for: Non-Small-Cell Lung Cancers (NSCLCs) Harboring RET Gene Fusion, from Their Discovery to the Advent of New Selective Potent RET Inhibitors: “Shadows and Fogs”
Source: Cancers (Basel). 2024 Aug 19;16(16):2877. doi: 10.3390/cancers16162877 (PMC11352804; doi:10.3390/cancers16162877)
Supplement: Supplementary file 1 [file cancers-16-02877-s001.zip]

Archive with 1 entries (1 files):
- cancers-3134659-supplementary.pdf
